# Supplementary material for: The Amblyomma maculatum Koch, 1844 (Acari: Ixodidae) group of ticks: phenotypic plasticity or incipient speciation?
Source: Parasit Vectors. 2018 Nov 29;11:610. doi: 10.1186/s13071-018-3186-9 (PMC6267817; doi:10.1186/s13071-018-3186-9)
Supplement: Supplementary file 1 — Table S1. Geographical distribution of the 12S rDNA haplotypes. Abbreviations: PI, Piura; TU, Tumbes; GA, Georgia; FL, Florida; AZ, Arizona; SDE, Santiago del Estero; BA, Buenos Aires; CR, Corrientes; FO, Formosa; MGS, Mato Grosso do Sul; SP, São Paulo; GO, Goias; $, A. maculatum; %, A. triste; #, A. triste - A. maculatum; *, A. tigrinum. (XLSX 11 kb) [file 13071_2018_3186_MOESM1_ESM.xlsx]

## Sheet: Table S1
12SrDNA	1	2	3	4	5	6	7	8	9	10	11	12	13	14	15	16	17
	PU_TU3	PU_PI2	PU_TU1	GA_19A	GA_21D	MX_HO2	AZ16_14	AZ16_1	MGS_6A	MGS_8G	MGS_8O	MGS_8B	BA_1A2	BA_18A	BA_1A	BA_AT3A	GO_5A*
PERU_PI #		1	1
PERU_TU #	1		2
USA_GA $				7	1	1
USA_FL $				1
USA_AZ #				4		1	1	2
MEXICO #				1		1
URUGUAY %															2
ARGENTINA_BA %													1	1	11	1
ARGENTINA_FO %															3
ARGENTINA_CR %															1
BRAZIL_SP %															9
BRAZIL_MGS %									6	2	1	1			14
ARGENTINA_SDE *																	2
BRAZIL_GO % *															1		6
	1	1	3	13	1	3	1	2	6	2	1	1	1	1	41	1	8
Additional file 1: Table S1. Geographical distribution of the 12SrDNA haplotypes: PI = Piura; TU = Tumbes; GA = Georgia; FL = Florida; AZ = Arizona; SDE= Santiago del Estero;
BA = Buenos Aires; CR = Corrientes; FO = Formosa; MGS = Mato Grosso do Sul; SP = São Paulo; GO = Goias; $ = A. maculatum; % = A. triste;
# = A. triste - A. maculatum; * = A. tigrinum.
