# Supplementary material for: The Amblyomma maculatum Koch, 1844 (Acari: Ixodidae) group of ticks: phenotypic plasticity or incipient speciation?
Source: Parasit Vectors. 2018 Nov 29;11:610. doi: 10.1186/s13071-018-3186-9 (PMC6267817; doi:10.1186/s13071-018-3186-9)
Supplement: Supplementary file 2 — Table S2. Geographical distribution of the 16S rDNA haplotypes. Abbreviations: PI, Piura; TU, Tumbes; IC, Ica; GA, Georgia; FL, Florida; AZ, Arizona; SDE, Santiago del Estero; BA, Buenos Aires; CR, Corrientes; FO, Formosa; MGS, Mato Grosso do Sul; SP, São Paulo; GO, Goias; $, A. maculatum; %, A. triste; #, A. triste - A. maculatum; *, A. tigrinum. (XLSX 13 kb) [file 13071_2018_3186_MOESM2_ESM.xlsx]

## Sheet: Table S2
16SrDNA	1	2	3	4	5	6	7	8	9	10	11	12	13	14	15	16	17	18	19
	PU_TU3	PU_PI1	PU_PI2	PU_IC10A	SR_4A	FL_24A	GA_19A	GA_20A	GA_21B	GA_21D	GA_23A	MX_HO2	MX_HO1	AZ16_40	AZ16_63	AZ16_108	AZ16_121	MGS_6D	MGS_8I
PERU_PI #		1	1
PERU_TU #	3
PERU_IC#				1
COLOMBIA					1
USA_GA $							2	1	1	1	1	1			1
USA_FL $						1
USA_AZ #							3						1	1	1	1	1
MEXICO #												1	1
URUGUAY %																		1
ARGENTINA_BA %																		1
ARGENTINA_FO %
ARGENTINA_CR %
BRAZIL_SP %
BRAZIL_MGS %																		12	1
ARGENTINA_SDE *
BRAZIL_GO % *
	3	1	1	1	1	1	5	1	1	1	1	2	2	1	2	1	1	14	1
20	25	21	22	23	24	26	27	28	29	30	31	32	33	34
BA_18B	MGS_8K	BA_18C	BA_1E	BA_1A	SP_2A	FO_12A	CN_UY1	CR_15A	GO_3A1	GO_5A2*	SDE_16A*	GO_5C*	GO_5B*	SDE_16B*
							1
1		9	1	1
		5				1
								1
		2			3
		3
	2	10		1
											1			1
									1	4		2	1
	2	29	1	2	3	1	1	1	1	4	1	2	1	1
Additional file 2: Table S2. Geographical distribution of the 16SrDNA haplotypes: PI = Piura; TU = Tumbes; IC = Ica; GA = Georgia; FL = Florida; AZ = Arizona; SDE= Santiago del Estero;
BA = Buenos Aires; CR = Corrientes; FO = Formosa; MGS = Mato Grosso do Sul; SP = São Paulo; GO = Goias; $ = A. maculatum; % = A. triste;
# = A. triste - A. maculatum; * = A. tigrinum.
