# Supplementary material for: The Amblyomma maculatum Koch, 1844 (Acari: Ixodidae) group of ticks: phenotypic plasticity or incipient speciation?
Source: Parasit Vectors. 2018 Nov 29;11:610. doi: 10.1186/s13071-018-3186-9 (PMC6267817; doi:10.1186/s13071-018-3186-9)
Supplement: Supplementary file 3 — Table S3. Geographical distribution of the cox1 haplotypes. Abbreviations: PI, Piura; TU, Tumbes; IC, Ica; GA, Georgia; FL, Florida; AZ, Arizona; SDE, Santiago del Estero; BA, Buenos Aires; CR, Corrientes; FO, Formosa; MGS, Mato Grosso do Sul; SP, São Paulo; GO, Goias; $, A. maculatum; %, A. triste; #, A. triste - A. maculatum; *, A. tigrinum. (XLSX 13 kb) [file 13071_2018_3186_MOESM3_ESM.xlsx]

## Sheet: Table S3
cox1	1	2	3	4	5	6	7	8	9	10	11	12	13	14	15	16	17	18	19	20	21	22	24	25	26	27	28	29	30	31	32
	PU_PI1	PU_PI2	PU_TU1	AZ16_14	AZ16_63	GA_20A	GA_21C	GA_23A	GA_21B	GA_21D	SR_4A	CN_UY2	MGS_8A	SP_2B	BA_AT3C	BA_18A	BA_AT1A	BA_AT3A	BA_AT3D	FO_12A	FO_12B	GO_3A1	MGS_6F	MGS_8A2	MGS_8B	GO_11A*	GO_5A*	GO_5B*	GO_5C*	SDE_16A*	SDE_16B*
PERU_PI #	1	1
PERU_TU #	1		1
COLOMBIA											1
USA_GA $				4
USA_FL $				1
USA_AZ #				3	1	1	1	1	1	1
URUGUAY %												1	1
ARGENTINA_BA %															4	1	1	10	1	1
ARGENTINA_FO %																				1	1
ARGENTINA_CR %
BRAZIL_SP %														1				6
BRAZIL_MGS %													1					4					10	1	1
ARGENTINA_SDE *																														1	1
BRAZIL_GO % *																						1				1	1	1	2
TOTAL
	2	1	1	8	1	1	1	1	1	1	1	1	2	1	4	1	1	20	1	2	1	1	10	1	1	1	1	1	2	1	1
Additional file 3: Table S3. Geographical distribution of the COI haplotypes: PI = Piura; TU = Tumbes; IC = Ica; GA = Georgia; FL = Florida; AZ = Arizona; SDE= Santiago del Estero;
BA = Buenos Aires; CR = Corrientes; FO = Formosa; MGS = Mato Grosso do Sul; SP = São Paulo; GO = Goias; $ = A. maculatum; % = A. triste;
# = Atriste - A. maculatum; * = A. tigrinum.
