# Supplementary material for: The Amblyomma maculatum Koch, 1844 (Acari: Ixodidae) group of ticks: phenotypic plasticity or incipient speciation?
Source: Parasit Vectors. 2018 Nov 29;11:610. doi: 10.1186/s13071-018-3186-9 (PMC6267817; doi:10.1186/s13071-018-3186-9)
Supplement: Supplementary file 4 — Table S4. Geographical distribution of the DL haplotypes. Abbreviations: PI, Piura; TU, Tumbes; IC, Ica; GA, Georgia; FL, Florida; AZ, Arizona; SDE, Santiago del Estero; BA, Buenos Aires; CR, Corrientes; FO, Formosa; MGS, Mato Grosso do Sul; SP, São Paulo; GO, Goias; $, A. maculatum; %, A. triste; #, A. triste - A. maculatum; *, A. tigrinum. (XLSX 12 kb) [file 13071_2018_3186_MOESM4_ESM.xlsx]

## Sheet: Table S4
DL	1	2	3	4	5	6	7	8	9	10	11	12	13	14	16	17	18	19	20	21	22	23	24	25	26	27	28	29	30	31	32	33	34	35	36	37	38	39	40
	PU_PI2	PU_TU1	AZ16_4	AZ16_14	MX_HO2	SR_4A	AZ16_108	GA_20A	GA_21D	GA_21A	SP_AT2C	SP_13B	SP_AT2B	SP_2C	CN_UY1	MGS_6G	MGS_8M	MGS_6A2	MGS_6B	MGS_8N	MGS_8K	MGS_8O	MGS_8A2	MGS_8G	MGS_8L	MGS_8E	MGS_8B	BA_18B	BA_18C	BA_1B	BA_1C	BA_1A	BA_1A2	GO-3A1	CR_15A	BA_AT3E	GO_5E*	GO_5A2*	SDE_16B*
PERU_PI #	1	1
PERU_TU #		3
COLOMBIA						1
USA_GA $							4	1	1	2
USA_FL $							1
USA_AZ #			4	1	1		1
MEXICO #			1		1
URUGUAY %															1
ARGENTINA_BA %																												1	1	1	1	1	1			4
ARGENTINA_FO %												1																						1		3
ARGENTINA_CR %																																			1
BRAZIL_SP %											2	3	1	1
BRAZIL_MGS %												1			1	5	5	1	1	1	2	1	1	1	1	1	1					1				3
ARGENTINA_SDE *																																							1
BRAZIL_GO % *																																		1			4	1
TOTAL	1	4	5	1	2	1	6	1	1	2	2	5	1	1	2	5	5	1		1	2	1	1	1	1	1	1	1	1	1	1	2	1	2	1	10	4	1	1
Additional file 4: Table S4. Geographical distribution of the DL haplotypes: PI = Piura; TU = Tumbes; IC = Ica; GA = Georgia; FL = Florida; AZ = Arizona; SDE= Santiago del Estero;
BA = Buenos Aires; CR = Corrientes; FO = Formosa; MGS = Mato Grosso do Sul; SP = São Paulo; GO = Goias; $ = A. maculatum; % = A. triste;
# = A. triste - A. maculatum; * = A. tigrinum.
