# Supplementary material for: The Amblyomma maculatum Koch, 1844 (Acari: Ixodidae) group of ticks: phenotypic plasticity or incipient speciation?
Source: Parasit Vectors. 2018 Nov 29;11:610. doi: 10.1186/s13071-018-3186-9 (PMC6267817; doi:10.1186/s13071-018-3186-9)
Supplement: Supplementary file 5 — Table S5. Geographical distribution of the ITS2 genotypes. Abbreviations: PI, Piura; TU, Tumbes; GA, Georgia; FL, Florida; AZ, Arizona; BA, Buenos Aires; CR, Corrientes; FO, Formosa; MGS, Mato Grosso do Sul; SP, São Paulo; GO, Goias; SDE, Santiago del Estero; $, A. maculatum; %, A. triste; #, A.triste - A. maculatum; *, A. tigrinum. (XLSX 10 kb) [file 13071_2018_3186_MOESM5_ESM.xlsx]

## Sheet: Table S5
ITS2	1	2	3	4	5	6	7	8	9	10	11	12	13	14	15
	PU_TU3	GA_22A	FL_24A	MX_HO1	AZ16_23	AZ16_63	CN_UY1	SP_13B	BA_1D	BA_1B	BA_AT1A	BA_17A	MGS_6D	GO_3A1	SDE_16A*
PERU_PI #
PERU_TU #	1
USA_GA $		6
USA_FL $			1
USA_AZ #				6	1	1
MEXICO #				2
URUGUAY %							1							1
ARGENTINA_BA %									1	1	1	1		7
ARGENTINA_FO %														4
ARGENTINA_CR %														1
BRAZIL_SP %								1
BRAZIL_MGS %													1	21
ARGENTINA_SDE *															2
BRAZIL_GO % *														1
	1	6	1	8	1	1	1	1	1	1	1	1	1	35	2
Additional file 5: Table S5. Geographical distribution of the ITS2 genotypes
